# Supplementary material for: A putative effector UvHrip1 inhibits BAX-triggered cell death in Nicotiana benthamiana, and infection of Ustilaginoidea virens suppresses defense-related genes expression
Source: PeerJ. 2020 Jun 12;8:e9354. doi: 10.7717/peerj.9354 (PMC7295024; doi:10.7717/peerj.9354)
Supplement: File S1 [file peerj-08-9354-s004.zip]

Archive with 19 entries (18 files):
- Raw Data/
- __MACOSX/._Raw Data
- Raw Data/Fig. 4 Raw Data of qRT-PCR analysis.xlsx
- __MACOSX/Raw Data/._Fig. 4 Raw Data of qRT-PCR analysis.xlsx
- Raw Data/.DS_Store
- __MACOSX/Raw Data/._.DS_Store
- Raw Data/Fig. 5 Raw Data of qRT-PCR analysis.xlsx
- __MACOSX/Raw Data/._Fig. 5 Raw Data of qRT-PCR analysis.xlsx
- Raw Data/Fig. 5 Quantification Plate View Results.xls
- __MACOSX/Raw Data/._Fig. 5 Quantification Plate View Results.xls
- Raw Data/Fig. 4 Quantification Plate View Results.xls
- __MACOSX/Raw Data/._Fig. 4 Quantification Plate View Results.xls
- Raw Data/Fig. 5 Experimental information about qRT-PCR in the notebook.jpg
- __MACOSX/Raw Data/._Fig. 5 Experimental information about qRT-PCR in the notebook.jpg
- Raw Data/Fig. 4 Experimental information about qRT-PCR in the notebook.jpg
- __MACOSX/Raw Data/._Fig. 4 Experimental information about qRT-PCR in the notebook.jpg
- Raw Data/Fig. 6 Raw Data of leakage.xlsx
- __MACOSX/Raw Data/._Fig. 6 Raw Data of leakage.xlsx
- Raw Data/Fig.1  Amino acid sequence used for mutiple alignment.txt
