# Supplementary material for: A putative effector UvHrip1 inhibits BAX-triggered cell death in Nicotiana benthamiana, and infection of Ustilaginoidea virens suppresses defense-related genes expression
Source: PeerJ. 2020 Jun 12;8:e9354. doi: 10.7717/peerj.9354 (PMC7295024; doi:10.7717/peerj.9354)
Supplement: File S1 [file peerj-08-9354-s004.zip › Raw Data/Fig. 4 Raw Data of qRT-PCR analysis.xlsx]

## Sheet: Sheet1
				fig.4 Differential expression analysis of uvhrip1 during Ustilaginoidea virens infection of the P1-resistant and -susceptible rice cultivars.
				Raw date is highlighted with yellow
			LYP9	0 h	24 h	48 h	72 h	96 h		IR28	0 h	24 h	48 h	72 h	96 h
			α-tubulin	29.1279	30.1553	31.9522	28.1048	27.1271		α-tubulin	28.9497	30.2335	31.2087	29.2869	29.1154
				28.9401	29.9703	31.0415	28.1534	26.9379			29.2203	30.3964	30.7362	29.104	29.0109
				28.9103	29.8332	31.15	29.5102	26.6021			29.1452	30.6523	31.7191	28.9112	29.4826
				28.9927	29.9863	31.3812	28.5895	26.8891			29.1051	30.4274	31.2213	29.1007	29.203
			uvhrip1	34.7195	32.171	31.8438	28.5746	28.0459		uvhrip1	35.7683	35.9319	35.5277	33.0676	33.2408
				33.6574	32.8009	32.0718	29.1169	27.5063			36.0053	36.2571	36.5049	33.8509	32.9379
				33.0382	31.7965	32.35	28.9185	28.0627			34.2122	35.3983	36.0838	33.029	32.5848
				5.72677	2.18471	0.462532	-0.0148108	1.15682			6.66327	5.50449	4.3064	3.96689	4.03781
				4.66461	2.8146	0.690517	0.527485	0.617282			6.90022	5.82969	5.2836	4.75013	3.73494
				4.04548	1.81026	0.968721	0.329001	1.17363			5.10709	4.97092	4.86242	3.92828	3.38181
				0.018883	0.219956	0.725712	1.01032	0.448499			0.00986635	0.0220285	0.0505409	0.063951	0.0608832
				0.0394286	0.142141	0.619632	0.693763	0.651898			0.00837193	0.0175828	0.0256731	0.0371595	0.0751055
				0.0605606	0.28514	0.510959	0.796087	0.443305			0.0290144	0.0318862	0.0343768	0.0656856	0.0959345
				0.0396241							0.0157509
				0.476554	5.55108	18.3149	25.4976	11.3188			0.626399	1.39855	3.20876	4.06015	3.86538
				0.995067	3.58724	15.6378	17.5086	16.4521			0.531521	1.11631	1.62994	2.3592	4.76833
				1.52838	7.19613	12.8952	20.091	11.1878			1.84208	2.0244	2.18253	4.17028	6.09073
				1	5.44482	15.6159	21.0324	12.9862			1	1.51309	2.34041	3.52987	4.90814
				0.303645	1.04315	1.56459	2.35377	1.73333			0.42193	0.268328	0.462553	0.586202	0.646196
									0 h	24 h	48 h	72 h	96 h
								LYP9	1	5.44482	15.6159	21.0324	12.9862
								IR28	1	1.51309	2.34041	3.52987	4.90814
