# Supplementary material for: A putative effector UvHrip1 inhibits BAX-triggered cell death in Nicotiana benthamiana, and infection of Ustilaginoidea virens suppresses defense-related genes expression
Source: PeerJ. 2020 Jun 12;8:e9354. doi: 10.7717/peerj.9354 (PMC7295024; doi:10.7717/peerj.9354)
Supplement: File S1 [file peerj-08-9354-s004.zip › Raw Data/Fig. 5 Raw Data of qRT-PCR analysis.xlsx]

## Sheet: Sheet1
				fig.5 Expression analysis of defense-related genes during U. virens infection to the rice cultivar LYP9
				Raw date is highlighted with yellow
				0 h	24 h	48 h	72 h	96 h			0 h	24 h	48 h	72 h	96 h
			OsActin	17.5714	18.0131	17.735	17.4477	17.7354		OsActin	17.5714	18.0131	17.735	17.4477	17.7354
				17.4638	17.8176	17.5072	17.4444	17.63			17.4638	17.8176	17.5072	17.4444	17.63
				17.3652	17.7515	17.4565	17.3413	17.6512			17.3652	17.7515	17.4565	17.3413	17.6512
				17.4668	17.8607	17.5662	17.4111	17.6722			17.4668	17.8607	17.5662	17.4111	17.6722
			OsPR1#012	28.2845	27.2264	29.1691	28.0624	30.7395		OsPR10b	25.8585	22.894	22.5977	22.7898	24.2741
				28.4012	27.1554	28.8787	28.5415	28.7544			25.1574	22.9604	22.5827	22.4035	23.3021
				27.9787	26.8568	28.7068	28.1485	29.663			25.6786	23.0924	22.3778	22.6703	23.9253
				10.8177	9.36567	11.6029	10.6513	13.0673			8.3917	5.03326	5.03154	5.37871	6.6019
				10.9344	9.29464	11.3124	11.1304	11.0821			7.6906	5.09968	5.0165	4.99239	5.62983
				10.5119	8.99601	11.1406	10.7374	11.9908			8.21176	5.23171	4.81157	5.25915	6.25311
				0.00055404	0.00151584	0.000321492	0.000621798	0.00011651			0.00297746	0.0305377	0.0305741	0.0240351	0.0102951
				0.000510994	0.00159233	0.0003932	0.000446091	0.000461257			0.00484059	0.0291638	0.0308945	0.0314154	0.0201953
				0.000684867	0.00195853	0.000442941	0.00058575	0.000245702			0.00337298	0.0266133	0.03561	0.0261119	0.0131107
				0.0005833							0.00373034
				0.949837	2.59873	0.551161	1.066	0.199743			0.798174	8.18631	8.19606	6.44314	2.75982
				0.876039	2.72986	0.674095	0.764771	0.790771			1.29763	7.81799	8.28195	8.42157	5.4138
				1.17412	3.35767	0.759371	1.0042	0.421227			0.904201	7.13428	9.54603	6.99987	3.51461
				1	2.89542	0.661542	0.94499	0.47058			1	7.71286	8.67468	7.28819	3.89608
				0.0896309	0.234202	0.0604319	0.0918585	0.17239			0.151928	0.308209	0.43638	0.589038	0.789525
