# Supplementary material for: A putative effector UvHrip1 inhibits BAX-triggered cell death in Nicotiana benthamiana, and infection of Ustilaginoidea virens suppresses defense-related genes expression
Source: PeerJ. 2020 Jun 12;8:e9354. doi: 10.7717/peerj.9354 (PMC7295024; doi:10.7717/peerj.9354)
Supplement: File S1 [file peerj-08-9354-s004.zip › Raw Data/Fig. 5 Quantification Plate View Results.xls]

## Sheet: SYBR
		1	2	3	4	5	6	7	8	9	10	11	12
A	Content
A	Sample
A	Cq
A
B	Content	Unkn	Unkn	Unkn	Unkn	Unkn	Unkn	Unkn	Unkn	Unkn	Unkn	Unkn	Unkn
B	Sample
B	Cq	17.5714	17.4638	17.3652	18.0131	17.8176	17.7515	17.735	17.5072	17.4565	17.4477	17.4444	17.3413
B
C	Content	Unkn	Unkn	Unkn	Unkn	Unkn	Unkn	Unkn	Unkn	Unkn	Unkn	Unkn	Unkn
C	Sample
C	Cq	28.2845	28.4012	27.9787	27.2264	27.1554	26.8568	29.1691	28.8787	28.7068	28.0624	28.5415	28.1485
C
D	Content	Unkn	Unkn	Unkn	Unkn	Unkn	Unkn	Unkn	Unkn	Unkn	Unkn	Unkn	Unkn
D	Sample
D	Cq	25.8585	25.7574	25.6786	22.894	22.9604	23.0924	22.5977	22.5827	22.3778	22.7898	22.4035	22.6703
D
E	Content	Unkn	Unkn	Unkn	Unkn	Unkn	Unkn	Unkn	Unkn	Unkn	Unkn	Unkn	Unkn
E	Sample
E	Cq		17.7354	17.63	17.6512
E
F	Content	Unkn	Unkn	Unkn	Unkn	Unkn	Unkn	Unkn	Unkn	Unkn	Unkn	Unkn	Unkn
F	Sample
F	Cq		30.7395	28.7544	29.663
F
G	Content	Unkn	Unkn	Unkn	Unkn	Unkn	Unkn	Unkn	Unkn	Unkn	Unkn	Unkn	Unkn
G	Sample
G	Cq		24.2741	23.3021	23.9253
G
H	Content
H	Sample
H	Cq
H

## Sheet: Run Information
File Name	2020.3.13.pcrd
Created By User	admin
Notes
ID
Run Started	13/03/2020 13:06:06 UTC
Run Ended	13/03/2020 14:04:11 UTC
Sample Vol	20
Lid Temp	105
Protocol File Name	Vazyme Q311.prcl
Plate Setup File Name	Quick Plate_96 wells_SYBR Only.pltd
Base Serial Number	BR002092
Optical Head Serial Number	788BR02161
CFX Manager Version	3.1.1517.0823.
