# Supplementary material for: A putative effector UvHrip1 inhibits BAX-triggered cell death in Nicotiana benthamiana, and infection of Ustilaginoidea virens suppresses defense-related genes expression
Source: PeerJ. 2020 Jun 12;8:e9354. doi: 10.7717/peerj.9354 (PMC7295024; doi:10.7717/peerj.9354)
Supplement: File S1 [file peerj-08-9354-s004.zip › Raw Data/Fig. 4 Quantification Plate View Results.xls]

## Sheet: SYBR
		1	2	3	4	5	6	7	8	9	10	11	12
A	Content	Unkn	Unkn	Unkn	Unkn	Unkn	Unkn	Unkn	Unkn	Unkn	Unkn	Unkn	Unkn
A	Sample
A	Cq	29.1279	28.9401	28.9103	30.1553	29.9703	29.8332	31.9522	31.0415	31.15	28.1048	28.1534	29.5102
A
B	Content	Unkn	Unkn	Unkn	Unkn	Unkn	Unkn	Unkn	Unkn	Unkn	Unkn	Unkn	Unkn
B	Sample
B	Cq	34.7195	33.6574	33.0382	32.171	32.8009	31.7965	31.8438	32.0718	32.35	28.5746	29.1169	28.9185
B
C	Content	Unkn	Unkn	Unkn	Unkn	Unkn	Unkn	Unkn	Unkn	Unkn	Unkn	Unkn	Unkn
C	Sample
C	Cq	28.9497	29.2203	29.1452	30.2335	30.3964	30.6523	31.2087	30.7362	31.7191	29.2869	29.104	28.9112
C
D	Content	Unkn	Unkn	Unkn	Unkn	Unkn	Unkn	Unkn	Unkn	Unkn	Unkn	Unkn	Unkn
D	Sample
D	Cq	35.7683	36.0053	34.2122	35.9319	36.2571	35.3983	35.5277	36.5049	36.0838	33.0676	33.8509	33.029
D
E	Content		Unkn	Unkn	Unkn
E	Sample
E	Cq		27.1271	26.9379	26.6021
E
F	Content		Unkn	Unkn	Unkn
F	Sample
F	Cq		28.0459	27.9063	28.0627
F
G	Content		Unkn	Unkn	Unkn
G	Sample
G	Cq		29.1154	29.0109	29.4826
G
H	Content		Unkn	Unkn	Unkn
H	Sample
H	Cq		33.2408	32.9379	32.5848
H

## Sheet: Run Information
File Name	2020.3.13.pcrd
Created By User	admin
Notes
ID
Run Started	13/03/2020 09:27:16 UTC
Run Ended	13/03/2020 10:25:02 UTC
Sample Vol	20
Lid Temp	105
Protocol File Name	Vazyme Q311.prcl
Plate Setup File Name	Quick Plate_96 wells_SYBR Only.pltd
Base Serial Number	BR002092
Optical Head Serial Number	788BR02161
CFX Manager Version	3.1.1517.0823.
