# Supplementary material for: A putative effector UvHrip1 inhibits BAX-triggered cell death in Nicotiana benthamiana, and infection of Ustilaginoidea virens suppresses defense-related genes expression
Source: PeerJ. 2020 Jun 12;8:e9354. doi: 10.7717/peerj.9354 (PMC7295024; doi:10.7717/peerj.9354)
Supplement: File S1 [file peerj-08-9354-s004.zip › Raw Data/Fig. 6 Raw Data of leakage.xlsx]

## Sheet: Sheet1
									BAX	EV	AA	BB
									86	78	44	39
									88	85	42	41
									92	82	52	45
									88.6667	81.6667	46	41.6667
									1.76383	2.02759	3.05505	1.76383
																t-检验: 双样本异方差假设			t-检验: 双样本异方差假设
																	86	44		86	39
																平均	90	47	平均	90	43
																方差	8	50	方差	8	8
																观测值	2	2	观测值	2	2
																假设平均差	0		假设平均差	0
																df	1		df	2
																t Stat	7.9849		t Stat	16.617
																P(T<=t) 单尾	0.0396575		P(T<=t) 单尾	0.001801
																t 单尾临界	6.31375		t 单尾临界	2.91999
																P(T<=t) 双尾	0.079315		P(T<=t) 双尾	0.00360199
																t 双尾临界	12.7062		t 双尾临界	4.30265
