# Supplementary material for: A putative effector UvHrip1 inhibits BAX-triggered cell death in Nicotiana benthamiana, and infection of Ustilaginoidea virens suppresses defense-related genes expression
Source: PeerJ. 2020 Jun 12;8:e9354. doi: 10.7717/peerj.9354 (PMC7295024; doi:10.7717/peerj.9354)
Supplement: File S1 [file peerj-08-9354-s004.zip › Raw Data/Fig.1 Amino acid sequence used for mutiple alignment.txt]

>Ustilaginoidea virens (UvHrip1)
MKTSVVALAALLGLASAQNAVVINSCSETVYVQSFPYNGGAPGPLTTLQPGQSFSEQFRPSGSTIKIAKTKTLNRPLFFGYSFSSNPDYAYYEFSTEWGNPFAGNRNVLSPGSGCEAFDCQANDGQCYSTPAHKKVYGCPRPVNLTAQLCK
>Magnaporthe oryzae (MoHrip2)
MKFTSTVAAIALVVGASAQQAIVHNNCQDTVYVQSFPYDGSATGPLTTLQAGQTFSEDFRKSGSTVKVSKTKTLTSPLFIGYSFSSNPDYGYYELSSEWGNPFADKRVTLSPGAGCQDFNCAPNDAGCYSRPDMKKVYGCPLPINVEATLCA
>Diaporthe ampelina
MKFSATIMGAALVAAGVSAQQAVVKNNCTSPIYVQSFPYDGSTAGPLTTVEPGQSFSEDFHTSGSTVKVAQTKTLNSPLFFGYSFSTNPDYAYYELSTEWGNPFADQRNILTPGNGCELFDCPAGEADCYSTPALKKVYGCPQPVNLNATVCA
>Xylaria longipes
MQLFATVMGAALVASGVSAQKAVVKNSCTSTIYVQSFPFDGSAAGALTTVAPGQSFSENFRASGSTVKIATTKTLSTPLFFGYSFSTNPDYAYYELSTEWGNPFAKNHNTLTPGEGCMVFDCAAGDAACYSTPATKKVFGCPQPVNLTATLCAA
>Rosellinia necatrix
MKFSATVMGAALVASGVSAQKAIVNNNCKTSIYVQSFPFDGSAAGPLTTVAAGKSFSEDFRKSGSTVKIATTKTLTSPLFFGYSFSANPDYAYYEFSSEWGNPFASSHNILTPGDGCMVFDCAANQKDCYSTPASKKVFGCPQPVDLTATLCA
>Eutypa lata
MKFFTIVAGAALASTGVSAQQAVVKNNCQSTIYVQSFPFDGSAAGKLTTVAPGQSFSEDFRKSGSTVKIAKTKTLSTPLFFGYSFSSNPDYAYYELSTEWGNPFADSHNILTPGDGCEVFNCASGQKSCYSTPSLKKVYGCPQPVNLEAEVCV
>Monosporascus ibericus
MKFSAIVTAIALAATGASAQQAVVKNSCDSTIYVQSFPYDGSAPGKLTTVAPGQSFSEDFRMSGSTVKIGKSKTLGAPLFFGYSFSKNPDYAYYEFSTEWGNPFADKHNTLSPGEGCQDFDCAPGQKNCYSTPAMKKVYGCPQPVNLEAEICA
>Daldinia sp. EC12
MKFSAAVMGAALLASGVSAGKAIVKNNCQKTVYVQSYPYDGSAPGPLTTVKSGESFSEDFRPAGSTVKIATNKNLDGPLFFGYSFAANPDRAYYEFSNQWGNPFADSHNILTPGEGCEKFDCAPGQNNCYSTPAHQIVYGCPQPVDLEADLCV
>Hypoxylon sp. EC38
MKLFTAIMGAALAATGVSAQQAIVHNNCQSTVYVQSFPYDGSAAGPLTTLAPGGTFSEPFRPSGSTIKLATTRTLSSPLFFGYSFSTNPDYAYYEFSTEWGNPFASSHNILTPGAGCEQFDCAPGQADCYSTPSAKKVYGCPQPVTLEAELCV
>Chaetomium globosum
MKFFTTALTAALVATGASAQQAVVKNNCQTTVYVQSFPYDGSAAGPLTTLAPGKSFTEDLRQSGSTVKVAKTKTLSTPLFFGYSFSSNPDYAYYELSTQWGNPFADKHNVLTPGDGCEFFDCAANDANCYSKPGASKVYGCPQPVNLELDLCV
>Phialemoniopsis curvata
MKSFTSVLSAALLATGVVAQQAVVKNNCQEVIYVQSFPYDGSAAGPLTTLSPGQTFAEDFRPSGSTVKIAKTKTLDGPLFFGYSFSSNPDYAYYEFSTQWGNPFADKHNILTPGPGCQVFDCGPNDAGCYSTPGMSKVYGCPQPVNLEADICA
>Fusarium oxysporum f. sp. narcissi
MKFSILTALTAIVGSAAAANQAVVTNDCSGTIYVQSWPYDGGAPGPLVTLKPGQKFSENLRSTGSTVKIATTKTLTNPLFFGYSSTSKPNYVYYEFSTQWGNPFANKHNILTTGKGCKQFDCKAGDASCYSTPSMKKVYGCPSPATISATICAK
>Claviceps purpurea
MKASIFAAAAAMVGAASASNAVVINSCPSAIYVQSFPYGGAAPGPLTTVQPGQSFSETLQSSGSTVKIATTKTLDSPLFFGYSFSSNPNYAYYELSSEWGNPFAGSHNSLSPGAGCKMFDCQPNDANCYSTPAHKIVYGCPQPVDLTAHICQ
>Penicillium griseofulvum
MKASLITFAAVLGLVSAQNAVVNNHCDTSVYVQSFPYGGGAPGPLTTVPKGGTFSEKFRTSGSTVKIAKTKTLDKPLFFGYSFSSNPDYAYYELSTEWGNPFAANPNSLSPGEGCEAFDCAANDAACYSTPAHKKVYGCPQPVTLTADLCQ
>Aspergillus udagawae
MKTSLIAFSALLGLTSAQNAIVNNDCSTTVYVQSFPYDGSAPGPLTTIPSGGTFSEKFRASGSTIKIAKTKTLDKPLFFGYSFSSNPDYAYYELSNEWGNPFAANHNTLSPGEGCEEFDCAANDAGCYSTPAHKKVYGCPQPITLTASLCV
>Metarhizium anisopliae
MKASVVAFTALLGLASAQNAVVMNTCPTAIYVQSFPYDGSAAGPLTTVQPGKSFSEAFRASGSTVKIAKTKTLDKPLFFGYSFSSNPDYAYYEFSTEWGNPFAASHNTLTPGDGCEVFDCQANDAGCYSTPAHKKVYGCPQPVNLTAQLCK
>Pochonia chlamydosporia
MKVSVVAFAALLGFTSAQKASVINRCTSTIYVQSFPYDGSAPGPLTTLPAGKSFSESFRRSGSTIKIAKTKTLDKPLFFGYSFSSNPDYAYYEFSTEWGNPFAGNHNILSPGAGCELFDCKANDANCYSTPAHKKVYGCPQPVDLTAELCK
>Gaeumannomyces tritici
MKFSVIAAAASLVAVGSCGKAIVKNNCDATVFVQSFPYSGGQGAQTALRKGETWSEDMIAAGSTVKIAKTRALSDPLFFGYSSSKNPNYAYYEFSTQWGNPFSGNRNILSPGDGCEQFDCAANQADCYSTPVHKKVFGCPEPVDVTATLCA
